# Supplementary material for: Thiosemicarbazone-Based Compounds: A Promising Scaffold for Developing Antibacterial, Antioxidant, and Anticancer Therapeutics
Source: Molecules. 2024 Dec 31;30(1):129. doi: 10.3390/molecules30010129 (PMC11721278; doi:10.3390/molecules30010129)
Supplement: Supplementary file 1 [file molecules-30-00129-s001.zip]

Archive with 1 entries (1 files):
- molecules-3350156-supplementary.pdf
